# Supplementary material for: Plasma taurine level is linked to symptom burden and clinical outcomes in post-COVID condition
Source: PLoS One. 2024 Jun 5;19(6):e0304522. doi: 10.1371/journal.pone.0304522 (PMC11152273; doi:10.1371/journal.pone.0304522)
Supplement: S1 File — (XLSX) [file pone.0304522.s002.xlsx]

## Sheet: Fig 1B
Metabolites	log2(FC)	-LOG10(adjusted-p)'
Glutamic acid	2.6159	54.758
Serotonin	7.9454	42.962
Taurine	2.5295	42.805
5-Oxoproline	1.8545	36.179
4-Hydroxyphenylpyruvic acid	1.9973	33.927
Pipecolic acid	1.6347	31.09
alpha-Ketoglutaric acid	2.3308	25.932
Lactic acid	1.6497	22.91
2-hydroxyglutaric acid	1.5644	22.473
cis-Aconitic acid	1.9927	22.445
Ornithine	0.77549	17.963
Spermidine	1.998	17.832
Threonic acid	1.7461	15.689
Hypoxanthine	2.8307	15.54
Glutamine	-0.53234	13.621
Malic acid	0.95463	13.466
Citric acid	0.92655	11.034
LYSOC16:1	0.76542	10.224
Caproic acid	-1.356	10.182
p-Hydroxyhippuric acid	3.8381	9.8608
Phenylalanine	0.43182	8.4943
3-Deoxyglucosone	0.84745	8.1073
Choline	0.65207	7.9459
Hex2Cer(d18:1/22:0)	1.0074	7.5057
alpha-Ketoisovaleric acid	-0.62157	7.3458
Pyruvic acid	0.80489	7.2585
Alanine	0.49831	6.4694
Cer(d18:1/22:0)	0.6738	5.9823
PC aa C42:4	0.262	5.9675
Proline	0.61737	5.9399
Methylmalonic acid	1.1301	5.6276
Valeric acid + Isovaleric acid	1.155	5.6178
Inosine	1.1466	5.6178
C12	-0.90304	5.4837
Hex2Cer(d18:1/24:0)	0.72706	5.4837
PC36:0AE	0.40731	5.4239
CE(20:1)	1.0007	5.2434
PC aa C32:0	0.46383	4.9349
TG(16:1_32:2)	3.7299	4.7967
Cer(d18:0/24:1)	0.82053	4.7967
C5DC	-0.65427	4.7747
PC ae C40:4	0.3167	4.7747
trans-4-Hydroxyproline	0.762	4.6602
N-Acetyl-Asparagine	-0.69972	4.5902
SM C24:0	0.39064	4.5264
TG(14:0_34:0)	1.5894	4.5046
TG(20:4_32:2)	1.1886	4.0506
Quinolinic acid	1.5571	4.02
LYSOC14:0	0.61011	3.9847
Creatine	0.87763	3.9713
SM C26:1	0.33858	3.9572
Propionic acid	1.0206	3.8932
LYSOC18:0	0.37094	3.8855
PC ae C42:1	0.34662	3.8728
TG(18:1_36:2)	0.94503	3.7712
C5:1DC	-0.23314	3.6918
2-Hydroxy-2-methylbutyric acid	1.1475	3.6151
TG(16:1_36:2)	0.83405	3.6151
C16:2OH	-0.39581	3.6123
TG(18:3_38:6)	0.85404	3.5873
PC36:0AA	0.44211	3.5128
C10	-0.37947	3.4894
C12:1	-0.64013	3.447
LYSOC16:0	0.34132	3.447
Putrescine	-0.72369	3.4225
C14:1	-1.1846	3.4134
TG(18:1_34:1)	0.9018	3.3628
3-Indoleacetic acid	1.2692	3.3093
C8	-0.75552	3.2687
Glutaric acid	1.3965	3.2657
TG(18:0_34:3)	0.93446	3.2277
Succinic acid	0.25153	3.158
TG(18:1_33:0)	0.97059	3.1537
TG(18:1_35:2)	0.74078	3.1353
TG(14:0_35:1)	1.341	3.076
Betaine	0.53656	3.0665
TG(16:1_36:3)	0.77345	3.0541
TG(18:1_34:2)	0.81456	2.9986
TG(14:0_34:1)	1.5106	2.9489
C12DC	-0.11541	2.9134
Uridine	0.40106	2.8665
TG(16:1_34:3)	0.89879	2.8605
Cer(d18:1/18:0)	0.45463	2.8605
C14:2OH	-0.21845	2.8605
TG(16:1_36:1)	0.80962	2.8414
Threonine	0.29344	2.8399
TG(18:1_34:3)	0.84152	2.7937
TG(14:0_34:2)	1.3398	2.7411
PC aa C40:4	0.33091	2.7237
5-Hydroxyindoleacetic acid	2.5759	2.6693
TG(14:0_32:2)	1.4013	2.6693
TG(18:2_34:0)	0.84046	2.6622
TG(18:0_34:2)	0.87187	2.6211
TG(18:2_33:1)	0.84762	2.621
TG(20:3_32:0)	0.93937	2.6115
PC aa C38:3	0.29679	2.6115
TG(18:2_38:4)	0.67439	2.6087
TG(16:1_36:4)	0.80978	2.5946
TG(20:2_34:2)	0.75277	2.5946
TG(18:2_34:1)	0.79083	2.5845
TG(16:0_38:7)	0.78832	2.5845
TG(18:2_36:1)	0.69782	2.5845
TG(18:2_38:5)	0.65482	2.5845
SM C24:1	0.23031	2.5747
TG(18:2_33:0)	0.88922	2.5688
TG(18:1_36:3)	0.72907	2.5688
TG(20:2_34:3)	0.65667	2.5549
Allantoin	0.67767	2.5545
TG(16:0_36:2)	0.78498	2.5532
4-Hydroxyphenylacetic acid	3.1319	2.5516
TG(17:1_34:1)	0.81681	2.5463
TG(20:5_36:3)	0.76276	2.5463
TG(17:0_36:4)	0.75391	2.5346
TG(18:1_35:3)	0.67572	2.5346
C3:1	-0.22639	2.5346
2-oxoadipic acid	0.47639	2.5339
TG(18:2_36:2)	0.68427	2.5059
2-Hydroxyisobutyric acid	0.99374	2.4847
TG(18:1_34:4)	0.80928	2.4692
Glucose	0.43499	2.4438
TG(20:2_34:1)	0.71812	2.4344
TG(18:2_36:0)	0.73666	2.4287
TG(14:0_34:3)	1.2229	2.4151
TG(18:2_34:3)	0.85777	2.3784
TG(18:1_38:5)	0.48687	2.3784
PC ae C42:0	0.32061	2.3657
TG(18:1_33:2)	0.70115	2.3593
TG(17:1_36:3)	0.67464	2.3577
TG(18:1_32:0)	1.1159	2.3354
TG(17:0_34:1)	0.9353	2.3168
Histidine	0.14424	2.3168
PC aa C38:4	0.26556	2.3108
TG(18:1_36:4)	0.75269	2.3102
TG(18:1_33:1)	0.73254	2.2927
TG(18:3_36:2)	0.81999	2.2739
TG(18:2_34:2)	0.80133	2.2738
CE(17:1)	0.45443	2.2682
CE(22:2)	0.58991	2.2678
PC aa C38:1	0.27681	2.2583
CE(22:1)	0.36634	2.2546
TG(18:3_34:1)	0.84404	2.2494
Kynurenine	0.47792	2.246
HexCer(d18:1/23:0)	-0.35223	2.2395
TG(18:3_34:0)	0.8794	2.2266
TG(16:0_33:2)	0.6113	2.2182
TG(17:0_36:3)	0.65154	2.212
PC aa C36:1	0.31976	2.199
TG(16:1_32:0)	1.4659	2.1852
Leucine	0.23726	2.1797
N-Acetyl-Glutamic acid	0.6248	2.1663
TG(16:0_38:1)	0.71176	2.1507
Sarcosine	0.33919	2.1507
Cer(d18:0/22:0)	1.2593	2.1496
TG(18:1_32:2)	0.8207	2.0906
TG(18:2_32:0)	0.98435	2.0885
TG(18:1_36:5)	0.81804	2.0885
Hex2Cer(d18:1/20:0)	0.32964	2.0885
Isoleucine	0.25541	2.0885
TG(18:1_32:1)	0.89227	2.0763
PC ae C44:3	0.16546	2.0763
TG(18:3_36:1)	0.74534	2.063
Arginine	-0.33971	2.0605
TG(18:0_32:1)	1.0599	2.0448
TG(18:2_36:4)	0.79706	2.0448
Phenylacetylglutamine	2.6188	2.0427
PC aa C40:3	0.22143	2.0427
TG(18:1_36:1)	0.71863	2.0192
PC aa C40:5	0.27851	2.0092
LYSOC20:4	0.27589	1.9797
TG(20:4_32:0)	0.85379	1.96
TG(22:6_32:1)	0.90476	1.9585
TG(16:1_34:2)	0.81119	1.9498
TG(16:0_36:3)	0.68847	1.9396
TG(18:3_36:3)	0.79409	1.9275
Indolelactic acid	0.62001	1.9176
PC ae C40:1	0.22839	1.9176
LYSOC24:0	0.2072	1.9081
TG(17:1_34:3)	0.90643	1.9075
TG(18:0_38:6)	0.46188	1.9068
TG(16:1_38:4)	0.58387	1.9066
TG(18:3_34:2)	0.81054	1.8843
TG(18:1_38:6)	0.60277	1.8843
DG(18:1_22:6)	0.31959	1.8843
TG(18:1_36:6)	0.87246	1.8777
Adenosine	0.51265	1.8777
TG(14:0_38:5)	1.0851	1.8717
TG(18:2_35:1)	0.63427	1.8641
C18:1	-0.22532	1.8462
TG(18:2_36:5)	0.88593	1.8372
TG(20:1_34:2)	0.66551	1.8294
Asymmetric dimethylarginine	0.28188	1.8294
TG(18:2_36:3)	0.6215	1.8268
TG(20:4_34:1)	0.47297	1.8262
TG(18:2_32:1)	0.779	1.7964
TG(18:3_36:4)	0.89887	1.7816
Cer(d18:1/24:1)	0.34066	1.7734
TG(18:2_34:4)	0.75897	1.7668
TG(20:5_36:2)	0.52882	1.7564
TG(16:0_36:6)	0.97173	1.7388
TG(20:1_32:2)	1.3526	1.7324
TG(16:1_36:5)	0.729	1.7324
TG(20:4_36:2)	0.41111	1.7324
Malonic acid	0.39166	1.7324
TG(18:3_32:0)	1.0156	1.7245
TG(20:4_32:1)	0.75725	1.7088
TG(17:1_36:4)	0.67843	1.7075
PC ae C34:0	0.21228	1.689
HexCer(d18:2/20:0)	-0.49581	1.6885
TG(18:2_35:2)	0.60249	1.6738
C5:1	-0.13211	1.6639
TG(16:0_35:3)	0.6351	1.654
Methionine	0.21727	1.6526
LYSOC20:3	0.39486	1.6514
CE(20:5)	0.58429	1.6364
TG(18:0_30:1)	1.0003	1.6346
TG(17:0_34:3)	0.7797	1.6346
TG(18:2_32:2)	0.74887	1.6346
TG(20:3_34:3)	0.48059	1.6258
N-Acetyl-Glycine	-0.57188	1.6198
TG(22:6_32:0)	0.96332	1.6183
HexCer(d18:1/26:0)	-0.2582	1.617
HexCer(d18:1/18:1)	0.22654	1.617
TG(20:4_34:2)	0.52963	1.6124
TG(18:1_32:3)	0.77769	1.6108
C6	-0.44613	1.5823
Valine	0.18631	1.574
TG(18:2_38:6)	0.66465	1.5704
TG(16:0_38:5)	0.57235	1.5441
Creatinine	0.5572	1.5287
TG(17:1_34:2)	0.64313	1.5254
N-Acetyl-Aspartic acid	0.53197	1.5086
Dimethylglycine	0.25225	1.5084
TG(16:1_32:1)	1.1302	1.5071
TG(20:3_34:2)	0.53072	1.5071
TG(16:1_30:1)	0.76265	1.507
3-Methyladipic acid	0.18702	1.507
TG(20:3_34:1)	0.57297	1.5012
TG(16:0_32:2)	0.90346	1.4961
TG(18:0_32:2)	0.84553	1.4961
TG(16:1_34:1)	0.79982	1.4907
C14:2	-0.21273	1.4907
LYSOC18:1	0.20028	1.4907
Aspartic acid	0.6806	1.4902
DG(18:0_20:0)	1.1235	1.4771
HexCer(d18:1/22:0)	-0.22286	1.4771
TG(18:1_28:1)	1.0475	1.4734
TG(16:0_38:4)	0.56171	1.4637
TG(18:0_36:3)	0.50008	1.4637
C14	-0.1985	1.4593
TG(16:0_32:0)	1.1759	1.4518
TG(18:3_32:1)	0.87818	1.4518
TG(16:1_38:3)	0.53158	1.4518
C16	0.15218	1.4518
TG(18:2_35:3)	0.58423	1.4334
Uric acid	0.20399	1.431
TG(18:3_34:3)	0.83944	1.4305
TG(18:0_36:4)	0.52682	1.419
TG(22:5_34:1)	0.48949	1.419
C18:2	0.20392	1.419
Ethanolamine	-0.12064	1.419
TG(20:5_34:2)	0.50276	1.3996
HexCer(d18:1/26:1)	-0.2972	1.3978
TG(14:0_38:4)	0.94727	1.3971
Cer(d18:2/24:1)	0.36521	1.3852
TG(16:0_38:2)	0.58048	1.384
DG(16:1_20:0)	-0.17612	1.384
16:0SM	0.1372	1.3743
TG(20:5_34:1)	0.54833	1.3706
TG(16:0_34:0)	0.90976	1.364
TG(16:0_28:2)	1.2345	1.3251
TG(16:1_34:0)	0.83145	1.3222
TG(20:5_34:0)	0.52159	1.3222
C10:2	-0.10852	1.3204
Tyrosine	0.24004	1.2776
N-Acetyl-Serine	0.75517	1.2462
TG(20:1_26:1)	-0.21646	1.2462
TG(16:0_35:1)	0.6999	1.2457
HexCer(d18:2/16:0)	-0.29746	1.2457
TG(18:2_33:2)	0.53547	1.2353
CE(22:6)	0.34041	1.2212
TG(16:0_37:3)	0.599	1.215
TG(22:5_32:1)	7.0191	1.2101
LYSOC17:0	0.19091	1.2095
Cer(d18:0/24:0)	0.9907	1.2074
TG(20:4_34:3)	0.48334	1.2074
TG(18:1_30:0)	0.9922	1.2029
PC ae C34:3	-0.23638	1.1833
LYSOC26:0	0.18277	1.1809
TG(16:0_36:4)	0.63635	1.1805
Deoxyguanosine	-0.30831	1.1782
PC aa C42:5	0.19703	1.1611
TG(16:0_32:3)	0.69079	1.1589
TG(20:3_34:0)	0.46444	1.1589
TG(20:2_32:1)	0.91381	1.1556
TG(20:1_32:1)	0.86972	1.1556
PC ae C40:5	0.12497	1.1556
TG(20:0_32:3)	0.90643	1.1533
TG(22:6_34:2)	0.73703	1.1383
TG(20:1_34:1)	0.54079	1.122
TG(16:1_38:5)	0.47262	1.122
C6:1	-0.074063	1.122
TG(16:0_34:1)	0.89269	1.1195
TG(16:0_34:2)	0.80877	1.1195
TG(14:0_36:2)	0.6613	1.1195
TG(16:0_38:6)	0.53401	1.1044
TG(16:0_34:4)	0.70797	1.0986
Guanine	1.3219	1.0893
Cer(d18:1/24:0)	0.29496	1.0858
Cer(d18:1/23:0)	0.28454	1.0858
TG(22:4_34:2)	0.3975	1.0807
TG(22:6_34:1)	0.66183	1.0709
CE(20:3)	0.29049	1.0709
SM C26:0	0.11818	1.0698
TG(16:0_35:2)	0.62274	1.0656
Indoxyl sulfate	1.3999	1.0502
CE(16:0)	0.29048	1.0408
Cer(d16:1/20:0)	-0.40988	1.0277
DG(16:0_20:0)	-0.28935	1.0228
TG(16:0_36:5)	0.6808	1.0215
DG(14:0_20:0)	-0.26013	1.0215
TG(16:0_32:1)	0.99052	1.0149
beta-Alanine	0.29212	1.0149
PC aa C42:6	0.18906	1.0149
C4	0.31671	1.0145
TG(16:0_38:3)	0.49929	1.0135
Butyric acid + Isobutyric acid	0.25295	1.0125
C14:1OH	-0.11831	1.0118
TG(22:5_34:2)	0.42611	1.0083
PC ae C40:3	0.086975	1.0083
18:1SM	0.13837	0.98837
TG(20:3_36:4)	0.31448	0.97615
TG(18:0_36:5)	0.48666	0.96803
HexCer(d16:1/22:0)	-0.21261	0.96415
TG(18:2_30:0)	0.85766	0.96211
CE(15:0)	0.43647	0.96109
CE(16:1)	0.31666	0.95546
PC ae C30:0	-0.19158	0.94982
PC aa C26:0	-0.016789	0.91855
16:1SM	0.10996	0.91641
DG(18:1_20:4)	0.1379	0.91503
Fumaric acid	0.25904	0.90883
N-Acetyl-Valine	-0.16399	0.89777
TG(17:0_34:2)	0.50956	0.89744
Cystathionine	1.1855	0.87909
Phenylacetic acid	0.27377	0.87785
PC40:6AA	0.23955	0.87714
TG(20:4_30:0)	0.90443	0.87663
TG(20:3_36:3)	0.26613	0.8704
C4:1	-0.15161	0.86986
Asparagine	-0.12028	0.85344
TG(18:3_30:0)	0.89068	0.8498
Hex2Cer(d18:1/18:0)	0.13918	0.84452
TG(20:4_36:3)	0.27344	0.83864
DG(18:1_18:1)	0.25396	0.83852
TG(18:0_38:7)	0.63317	0.83655
HexCer(d18:2/23:0)	-0.16969	0.82864
Glyceric acid	0.20828	0.80954
Nudifloramide	0.96991	0.8059
Methylhistidine	1.18	0.80202
CE(18:1)	0.23492	0.79563
TG(16:0_40:8)	0.5942	0.79231
LYSOC18:2	-0.16952	0.79231
PC40:2AA	0.098448	0.79053
TG(18:0_32:0)	1.1	0.78123
TG(14:0_36:3)	0.56364	0.78123
TG(18:1_38:7)	0.40541	0.78123
HexCer(d18:1/24:0)	-0.14682	0.77612
PC aa C34:1	0.16467	0.77404
DG(18:1_18:2)	0.31039	0.77122
N2-Acetyl-Ornithine	0.61546	0.76968
2-Hydroxyisovaleric acid	0.39407	0.76968
TG(18:1_31:0)	0.93159	0.76537
C0	0.20068	0.75907
TG(20:3_32:2)	1.5246	0.75607
TG(16:0_40:7)	0.46341	0.75543
Guanidoacetic acid	-0.14223	0.753
TG(16:0_34:3)	0.66663	0.74327
TG(20:4_34:0)	0.30995	0.74327
PC aa C42:2	0.13377	0.74327
PC40:1AA	0.10055	0.73787
TG(18:1_30:2)	0.85407	0.73539
Glycine	0.16385	0.72488
CE(22:0)	0.28419	0.72395
TG(18:2_28:0)	0.94292	0.71979
TG(20:1_30:1)	1.0561	0.71968
CE(14:0)	0.39131	0.71968
TG(18:2_30:1)	0.79589	0.71683
Lysine	0.096183	0.71501
LYSOC26:1	0.1069	0.70864
2-Hydroxy-3-methylvaleric acid	0.38095	0.70146
N-Acetyl-Tryptophan	2.1339	0.70015
TG(14:0_36:1)	0.67458	0.70015
CMPF	0.66606	0.70015
TG(18:3_38:5)	0.3938	0.6958
DG(18:2_18:2)	0.33911	0.69376
Hex3Cer(d18:1/24:1)	-0.16958	0.69376
TG(16:0_40:6)	0.3978	0.68957
TG(18:1_30:1)	0.89015	0.68847
C9	-0.084908	0.68847
TG(20:1_31:0)	-0.56049	0.68788
2-Hydroxybutyric acid	0.3902	0.67834
TG(20:1_24:3)	-0.26754	0.6724
TG(20:0_34:1)	0.60035	0.67232
CE(18:0)	0.22485	0.67232
3-Aminoisobutyric acid	0.26085	0.66796
Homoarginine	-0.2009	0.66593
TG(18:0_36:1)	1.0346	0.65518
3-Hydroxybutyric acid	-0.74084	0.65385
PC ae C30:2	0.10624	0.65385
TG(16:1_28:0)	1.1174	0.64518
TG(18:0_36:2)	0.77445	0.64117
TG(14:0_36:4)	0.58341	0.64111
DG(17:0_18:1)	0.10714	0.63839
DG(16:0_18:1)	0.33873	0.63773
p-Cresol sulfate	0.13224	0.62201
20:2SM	-0.18216	0.61517
DG(16:0_18:2)	0.30752	0.60634
Cer(d18:2/22:0)	0.20587	0.60634
HexCer(d18:1/16:0)	-0.092347	0.59817
Benzoic acid	0.093293	0.59578
HexCer(d18:1/18:0)	0.12176	0.59431
C7DC	-0.023043	0.59431
HexCer(d18:2/18:0)	-0.17772	0.59143
C3OH	-0.14067	0.59143
PC ae C38:4	0.088736	0.58649
Ethylmalonic acid	0.27643	0.57479
Methionine sulfoxide	0.032084	0.57266
TG(20:1_34:3)	0.42378	0.571
PC aa C32:3	-0.12615	0.571
PC ae C38:3	0.083058	0.56987
Xanthine	0.94592	0.56546
PC ae C32:2	-0.090401	0.56546
PC ae C38:5	0.090313	0.56546
HexCer(d18:2/22:0)	-0.18813	0.54351
TG(20:0_32:4)	0.36086	0.5356
Guanosine	-0.031819	0.52689
PC ae C42:4	0.070778	0.52529
C18:1OH	0.05019	0.52479
TG(20:1_34:0)	0.45309	0.51977
C16:1	-0.3002	0.51977
C10:1	-0.1054	0.51977
TG(20:1_32:3)	0.0080677	0.51278
PC38:0AA	0.12827	0.50908
Cer(d18:1/16:0)	0.15214	0.50526
Cer(d16:1/18:0)	0.53508	0.49912
TG(16:0_30:2)	0.76458	0.46777
TG(20:4_36:4)	0.17101	0.46619
2-Hydroxyphenylacetic acid	0.64975	0.46322
Hex2Cer(d18:1/14:0)	-0.073757	0.45432
PC ae C38:0	-0.082732	0.44894
N-Acetyl-Histidine	0.16939	0.44794
DG(17:0_17:1)	0.10539	0.44734
TG(18:1_26:0)	1.1133	0.4391
HexCer(d18:2/24:0)	-0.11904	0.43765
TG(18:0_30:0)	0.86353	0.43567
DG(16:0_16:0)	0.094809	0.42857
Trimethylamine N-Oxide	0.86934	0.42351
Caprylic acid	-0.40635	0.42351
N-Acetyl-Alanine	-0.056074	0.41895
PC aa C30:0	0.055574	0.41895
Cer(d18:2/24:0)	0.2256	0.39827
Hex3Cer(d18:1/18:0)	-0.33508	0.38568
DG(16:1_18:1)	0.12029	0.38003
C3	0.14636	0.37043
3-Hydroxyisobutyric acid	0.021322	0.36658
C2	-0.097069	0.35618
16:1SMOH	-0.091767	0.35116
PC ae C34:2	-0.073439	0.34975
PC ae C36:2	-0.074273	0.34495
Kynurenic acid	0.71658	0.339
C16:1OH	-0.071955	0.33876
LYSOC28:0	0.042859	0.33876
PC ae C32:1	-0.071753	0.33199
PC aa C36:4	0.064072	0.33119
PC aa C34:2	-0.056042	0.32482
TG(17:0_32:1)	0.61086	0.31946
PC aa C24:0	0.064826	0.31946
22:2SMOH	-0.094454	0.31358
PC ae C42:2	0.081437	0.31358
PC40:6AE	-0.063774	0.31358
TG(16:0_28:1)	1.1029	0.31093
CE(18:3)	0.234	0.31093
Cer(d16:1/24:0)	-0.072711	0.31093
PC ae C36:4	0.058167	0.31093
24:1SMOH	0.04322	0.30744
DG(18:1_20:3)	-0.076052	0.30495
PC aa C32:1	0.090879	0.30032
PC aa C38:5	0.067339	0.29753
TG(18:2_31:0)	0.61327	0.29158
Tryptophan	0.098181	0.29158
Serine	0.07889	0.29158
PC aa C42:1	-0.061945	0.29158
CE(22:5)	0.15384	0.28956
Oxalic acid	0.1425	0.28956
CE(20:0)	0.33267	0.28659
PC aa C28:1	0.059702	0.28659
PC aa C34:4	0.10056	0.28088
3-Hydroxyisovaleric acid	-0.02464	0.26049
C18	0.041786	0.25954
PC aa C36:3	-0.048726	0.25754
PC aa C34:3	-0.04912	0.25524
CE(18:2)	0.16069	0.25251
PC aa C36:2	0.10311	0.25251
PC ae C36:5	-0.072338	0.2525
DG(16:0_16:1)	0.03608	0.2429
5-Methyluridine	-0.05208	0.2388
Indole-3-propionic acid	2.148	0.23805
Cer(d16:1/22:0)	-0.06437	0.23805
CE(17:0)	-0.0041019	0.2306
PC ae C38:2	-0.064102	0.22916
Hex2Cer(d18:1/24:1)	0.090802	0.22754
N1-Acetyl-Lysine + N6-Acetyl-Lysine	-0.088381	0.20147
C16OH	-0.024701	0.20147
CE(20:4)	0.10567	0.20055
CE(15:1)	0.067796	0.19992
PC36:6AA	0.11821	0.19986
DG(18:1_18:3)	0.090072	0.19058
Urea	0.15069	0.18372
Cer(d18:1/25:0)	-0.10796	0.18052
PC ae C44:4	0.030322	0.17477
N-Acetyl-Proline	0.26268	0.17353
HexCer(d18:1/24:1)	0.16221	0.17005
PC ae C36:1	0.035298	0.17005
C16:2	0.006167	0.16675
Hex3Cer(d18:1_22:0)	-0.013564	0.16542
2-oxoisocaproic acid	0.059431	0.15482
C5	-0.079681	0.1467
DG(14:0_18:2)	0.10725	0.14458
PC ae C40:2	0.016254	0.13365
14:1SMOH	-0.053251	0.1328
Hippuric acid	1.6256	0.12981
PC ae C38:1	0.025958	0.10889
N1-Acetylspermidine	0.24443	0.10879
TG(18:1_36:0)	0.74989	0.10536
PC ae C42:5	0.0063609	0.10279
PC ae C42:3	0.038973	0.10275
Citrulline	0.15921	0.090896
Hex3Cer(d18:1/16:0)	0.10231	0.090896
PC38:6AA	0.067442	0.090896
TG(22:5_32:0)	0.65534	0.083547
PC ae C36:3	-0.016244	0.080311
PC ae C34:1	0.015641	0.073596
TG(16:1_33:1)	-0.29485	0.071548
PC ae C44:5	-0.030544	0.068915
LYSOC28:1	-0.042773	0.066947
DG(16:1_18:2)	0.026588	0.064075
Adenine	0.19008	0.064073
TG(17:1_32:1)	0.013765	0.06123
TG(16:0_33:1)	0.60232	0.058895
C5OH	-0.021232	0.058895
Argininic acid	-0.0017497	0.058895
HexCer(d18:1/20:0)	0.0071526	0.055421
PC aa C36:5	0.028547	0.054145
22:1SMOH	-0.028719	0.053463
TG(20:3_32:1)	0.38503	0.044211
DG(14:0_18:1)	0.43226	0.043209
Cer(d18:0/20:0)	0.0031754	0.036098
C5MDC	0.16233	0.03452
Hex2Cer(d18:1/16:0)	0.031701	0.028718
TG(14:0_35:2)	0.50771	0.025977
HPHPA	1.6619	0.019749
alpha-Aminobutyric acid	0.045931	0.019749
C4OH	0.010162	0.019749
CE(14:1)	0.52103	0.019182
2,5-Furandicarboxylic acid	1.2141	0.017383
N-Acetylputrescine	0.43	0.017383
PC aa C42:0	-0.016943	0.017383
PC ae C44:6	-0.01394	0.017383
18:0SM	-0.013933	0.017383
alpha-Aminoadipic acid	-0.012923	0.017383
TG(20:2_32:0)	0.81551	0.014818
Tartaric acid	0.61054	0.014818
PC ae C30:1	-0.020756	0.014818
Indole	0.017108	0.013659
PC32:2AA	-0.033028	0.010052
PC ae C38:6	0.012842	0.0071368

## Sheet: Fig 1C
Phase	Taurine
Control	36.79
Control	37.15
Control	34.95
Control	25.61
Control	33.61
Control	28.9
Control	32.13
Control	28.19
Control	25.44
Control	20.6
Control	30.23
Control	34.78
Control	37.51
Control	36.33
Control	37.67
Control	35.03
Control	28.61
Control	40.3
Control	35.45
Control	36.79
Control	31.46
Control	34.61
Control	32.23
Control	35.77
Control	30.75
Control	29.05
Control	29.71
Control	38.04
Acute	95.28
Acute	273.1
Acute	121.6
Acute	140.2
Acute	88.76
Acute	115
Acute	203.6
Acute	123.1
Acute	107.4
Acute	76.71
Acute	128.1
Acute	113
Acute	141.5
Acute	76.41
Acute	133.8
Acute	188.8
Acute	103.1
Acute	121.6
Acute	29.05
Acute	139.7
Acute	384.8
Acute	142.8
Acute	302.8
Acute	99.81
Acute	130.6
Acute	80.53
Acute	138.3
Acute	190.6
Acute	237.3
Acute	110.1
Acute	158.1
Acute	154
Acute	116.3
Acute	72.03
Acute	84.67
Acute	156.6
Acute	134
Acute	116.2
Acute	82.37
Acute	65.82
Acute	101.3
Acute	139.1
Acute	114.8
Acute	314.2
Acute	115.9
Acute	266.2
Acute	85.65
Acute	281.5
Acute	152.8
Acute	100.5
Acute	85.01
Acute	97.94
Acute	143.8
Acute	115.3
Acute	121.5
Acute	76.68
Acute	150.5
Acute	91.28
Acute	82.24
Acute	194.5
Acute	155.1
Acute	34.48
Acute	52.1
Acute	168.2
Acute	140.7
Acute	122.9
Acute	66.21
Acute	121.5
Acute	182.5
Acute	106.3
Acute	196.7
Acute	54.99
Acute	156.1
Acute	102.8
Acute	442.6
Acute	124.9
Acute	107.7
Acute	213.3
Acute	160
Acute	112.6
Acute	94.49
Acute	107.4
Acute	132.1
Acute	239.6
Acute	49.13
Acute	60.87
Acute	65.2
Acute	101.7
Acute	60.38
Acute	83.13
Acute	95.43
Acute	96.86
Acute	131
Acute	82.89
Acute	337.7
Acute	232
Acute	114.9
Acute	140.2
Acute	49.12
Acute	53.34
Acute	61.61
Acute	95.03
Acute	163.1
Acute	140
Acute	116.5
Acute	112.9
Acute	112.7
Acute	280.6
Acute	93.29
Acute	180.4
Acute	116.9
Acute	76.94
Acute	38.33
Acute	130.7
Acute	40.92
Acute	343.3
Acute	115.3
Convalescence	107.5
Convalescence	257
Convalescence	168
Convalescence	219.7
Convalescence	108.7
Convalescence	132.6
Convalescence	276.4
Convalescence	134
Convalescence	154.4
Convalescence	141.1
Convalescence	214.1
Convalescence	199.1
Convalescence	217.9
Convalescence	120
Convalescence	252.9
Convalescence	182.4
Convalescence	178.4
Convalescence	172.4
Convalescence	121.9
Convalescence	65.9
Convalescence	319
Convalescence	269.7
Convalescence	286.6
Convalescence	186.4
Convalescence	213.3
Convalescence	63.03
Convalescence	159.7
Convalescence	201.5
Convalescence	231.3
Convalescence	150.7
Convalescence	247.8
Convalescence	410.9
Convalescence	144.6
Convalescence	160
Convalescence	185.9
Convalescence	212.6
Convalescence	148.2
Convalescence	229
Convalescence	52.22
Convalescence	232.8
Convalescence	214.5
Convalescence	141.9
Convalescence	130.7
Convalescence	265.7
Convalescence	219.2
Convalescence	302.8
Convalescence	170.6
Convalescence	250.5
Convalescence	195.4
Convalescence	176.7
Convalescence	187
Convalescence	165.9
Convalescence	212.5
Convalescence	103.1
Convalescence	113.8
Convalescence	130.3
Convalescence	168.6
Convalescence	108.4
Convalescence	170.6
Convalescence	196.2
Convalescence	212.4
Convalescence	136.8
Convalescence	70.66
Convalescence	186.2
Convalescence	182.9
Convalescence	213
Convalescence	75.09
Convalescence	157.3
Convalescence	171.3
Convalescence	130.8
Convalescence	286.3
Convalescence	129.7
Convalescence	256.2
Convalescence	89.32
Convalescence	603.9
Convalescence	183.6
Convalescence	232
Convalescence	276.8
Convalescence	170.7
Convalescence	158
Convalescence	158.6
Convalescence	182.4
Convalescence	85.88
Convalescence	204.3
Convalescence	76.02
Convalescence	170.8
Convalescence	157.2
Convalescence	288.1
Convalescence	158.2
Convalescence	248.1
Convalescence	278.1
Convalescence	168.8
Convalescence	147.5
Convalescence	125.8
Convalescence	271
Convalescence	273.7
Convalescence	147.9
Convalescence	167.7
Convalescence	41.12
Convalescence	207.3
Convalescence	135.8
Convalescence	174.5
Convalescence	232.2
Convalescence	348.7
Convalescence	265.7
Convalescence	206.7
Convalescence	271
Convalescence	171.4
Convalescence	175.3
Convalescence	172.4
Convalescence	165.5
Convalescence	120.9
Convalescence	180
Convalescence	148.9
Convalescence	121.8
Convalescence	390.6
Convalescence	222.8

## Sheet: Fig 2
Study ID	C.reactive.protein	IL.10	IL.6	Tryptophan	Serotonin	Quinolinic acid	Trimethylamine.N.Oxide	Phenylacetic acid	LBP
L2	116	0.9	4.37	33.72	1.194	6.679	38.89	5.215	95.9
L4	55.6	0.56	2.14	47.64	0.154	0.222	19	1.247	52.9
L6	50.1	0.59	2.36	49.34	0.888	0.53	4.96	0.736	55.2
L8	44.7	44.28	3.28	46.49	1.7	0.452	13.02	0.75	52.9
L10	11.2	4.17	2.68	51.4	0.534	0.235	0.317	0.695	52.9
L12	10.1	2.94	1.37	38.67	1.463	0.429	5.433	1.124	52.9
L14	84.3	1.04	1.91	44.62	2.508	0.353	2.443	0.325	69.3
L16	1070	5.74	45.74	39.53	1.374	0.683	14.57	1.218	176
L18	16.7	2.1	0.98	35.32	0.946	0.293	0.726	0.453	59.8
L20	145	6.07	5.65	21.58	0.487	1.873	55.51	0.173	81.6
L22	26.3	2.21	0.44	36.9	1.358	0.187	0.886	0.388	52.9
L24	78.1	0.37	2.74	46.56	1.074	0.28	11.73	1.545	65.5
L26	NA	1.76	0.14	66.16	1.936	0.254	7.558	0.212	52.9
L28	5.27	3.29	4.24	39.45	0.714	0.643	5.482	0.908	52.9
L30	68.2	1.32	0.2	56.76	1.725	0.32	4.22	0.262	67.6
L32	53.1	0.69	0.47	43.53	1.448	0.423	4.538	1.413	71.1
L34	84	1.32	0.77	53.63	1.249	0.619	1.504	0.256	59.7
L36	81.7	2.13	6.03	35.14	1.234	1.779	20.23	1.015	74.1
L38	36.8	2.74	3.77	39.85	1.009	0.615	5.985	0.441	76.1
L40	639	62.24	68.61	25.85	0.082	2.891	12.59	2.792	95.1
L42	33.6	0.21	2.19	61.19	1.618	0.264	1.4	0.312	52.9
L44	7.17	0.13	0.18	45.22	1.462	0.21	1.662	0.632	52.9
L46	95.8	2.44	5.93	65.81	0.19	0.48	19.8	1.344	79
L48	197	3.77	5.54	61	2.107	0.177	3	0.183	72.5
L50	52.4	2.82	3.62	54.06	1.664	1.204	6.299	1.01	69.3
L52	328	12.43	18.76	45.69	0.611	10.87	23.43	0.348	114
L54	655	1.76	24.72	31.98	0.506	0.886	9.23	1.563	141
L56	186	0.63	6.2	37.01	1.736	1.621	10.48	1.975	122
L58	41.9	1.65	3.71	52.68	2.641	0.447	4.128	0.605	71.2
L60	31.4	3.57	6.59	24.65	1.072	1.801	25.54	4.041	70.5
L62	166	0.56	2.04	35.24	0.061	1.613	8.135	0.629	63.4
L64	46.6	1.8	4.9	30.91	4.678	0.327	1.282	1.022	92.3
L66	245	4.09	0.9	22.62	0.066	4.113	308.5	2.107	52.9
L68	46.1	4.66	3.36	54.23	0.029	0.616	3.848	1.786	75.6
L70	60.4	1.11	0.59	53.27	0.053	0.386	5.586	0.694	54.6
L72	29.8	1.39	3.92	45.89	2.168	0.536	9.044	2.387	72.8
L74	35.9	1.39	2.34	34.26	1.288	0.781	12.67	3.015	73.3
L76	125	5.74	1.35	85.13	2.118	0.311	4.993	1.569	52.9
L78	37.4	0.63	1.05	61.68	0.318	0.485	1.777	0.263	64.6
L80	156	1.11	1.91	47.08	1.579	0.531	6.686	0.347	52.9
L82	265	3.69	1.8	38.78	1.529	0.359	4.757	1.034	116
L84	191	2.36	9.35	44.28	1.74	1.121	10.47	4.4	112
L86	82	22.88	2.08	37.24	0.927	0.458	3.905	0.847	68.3
L88	33.5	1.11	1.29	66.04	1.745	0.161	1.026	0.865	64.7
L90	62.7	3.29	2.23	31.8	3.29	1.278	9.9	1.321	90
L92	NA	0.46	0.4	81.21	3.851	0.325	2.71	0.725	52.9
L94	176	0.73	2.98	47.08	0.95	0.392	2.719	0.58	89.5
L96	7.94	1.25	0.07	54.82	1.906	0.249	1.442	0.763	52.9
L98	59.6	0.63	2.04	29.59	0.111	0.341	3.672	1.848	72.4
L100	8.09	2.71	1.46	29.28	0.994	1.034	5.437	2.299	56.5
L102	155	208.37	45.7	68.64	0.972	0.58	3.484	0.591	75.4
L104	10.3	1.18	1.63	30.44	1.626	0.691	5.165	0.215	52.9
L106	75	4.29	7.44	45.58	0.1	0.795	32.08	1.36	52.9
L108	27.7	5.28	1.82	61.83	0.108	0.407	3.638	1.201	56.9
L110	14.1	1.04	0.57	42.27	0.485	0.639	17.76	5.176	53
L112	30.2	2.74	0.47	36.46	0.537	0.489	7.677	1.989	73.6
L114	79.9	1.18	1.61	63.16	1.213	0.243	5.334	1.405	61.7
L116	57.1	1.36	2.47	46.03	0.041	0.963	17.42	2.608	74.1
L118	40.8	1.39	1	40.6	1.552	0.226	3.389	0.476	81.2
L120	8.89	22.4	3.21	36.04	0.956	0.933	10.09	0.872	52.9
L122	203	130.2	79.91	46.69	0.101	0.128	2.675	0.995	78.2
L124	45	4.82	2.3	36.88	0.99	0.323	6.128	0.544	59.9
L126	94.8	5.24	8.88	53.67	0.125	1.007	8.775	0.795	117
L128	10.2	5.11	2.3	68.64	1.245	0.363	5.67	2.075	56.7
L130	29.6	6.83	41.94	43.04	0.105	0.681	28.28	1.099	65
L132	75.4	0.63	1	47.26	0.306	0.375	2.478	0.119	53.2
L134	63.2	5.49	7.65	63.34	0.115	1.012	12.5	0.895	82.5
L136	15.7	5.82	12.23	34.91	0.753	0.358	8.448	1.782	52.9
L138	600	3.45	7.05	38.46	0.074	0.39	4.571	2.854	111
L140	99	1.5	2.51	59.51	1.71	0.61	6.867	0.621	71.5
L142	37.4	5.74	0.12	63.85	2.466	0.377	1.893	0.091	58.4
L144	139	3.29	3.22	44.03	1.088	0.49	8.609	0.969	89.2
L146	103	6.71	2.04	39.92	2.288	0.679	4.643	0.559	67.1
L148	1480	6.83	3.47	26.36	0.746	1.273	6.054	1.4	162
L150	20.2	0.8	2.04	47.24	2.342	0.314	5.033	0.079	52.9
L152	52.2	8.12	1.26	46.67	1.062	0.435	1.183	0.041	93.6
L154	15.4	2.21	2.77	53.42	1.532	0.281	35.53	0.588	59
L156	37.7	0.97	0.53	52.67	1.996	0.3	5.283	0.636	52.9
L158	629	4.91	9.24	47.52	0.033	0.715	3.891	1.501	132
L160	555	1.29	1.07	51.43	1.152	0.515	2.397	0.403	155
L162	206	4.91	5.88	57.81	0.365	0.402	6.126	0.592	67.9
L164	192	4.17	5.8	55.41	0.147	0.518	2.294	0.445	86.7
L166	212	5.74	4.09	12.82	0.694	5.711	87.24	0.257	92.2
L168	41.3	0.9	1.18	38.44	0.078	0.316	3.066	0.844	53.2
L170	50.7	1.98	2.7	18.56	1.03	0.72	8.029	2.428	52.9
L172	35.8	4.25	1.14	45.93	0.576	0.359	7.028	2.597	59.3
L174	99.5	2.17	0.14	29.58	1.59	0.322	3.731	1.092	52.9
L176	217	8.99	1.44	50.95	1.872	1.213	2.099	0.218	88.8
L178	90.1	0.37	2.6	56.59	0.902	0.223	3.012	0.276	56.6
L180	48.7	2.28	1.89	44.87	0.133	0.656	4.904	0.443	69.4
L182	138	0	0.73	48.6	2.295	0.367	1.566	0.383	55.1
L184	11	0.5	1.56	52.19	1.27	0.385	8.423	1.401	52.9
L186	311	14.62	15.11	45.63	0.04	0.346	5.115	0.18	87.4
L188	164	4.25	0.1	62.08	0.94	0.528	3.085	0.38	63.5
L190	31.4	0.5	2.27	40.19	0.124	0.414	2.836	0.45	57.5
L192	90.6	1.47	2.64	49.29	1.888	0.195	4.16	0.74	71.6
L194	118	11.84	0.55	46.24	0.67	0.582	4.185	0.635	87.1
L196	63.4	3.06	2.42	93.2	1.397	0.389	3.435	0.215	58.5
L198	155	0.97	3.6	34.99	0.009	0.24	3.613	0.646	63.5
L200	45.8	0.28	3.66	54.91	1.219	0.39	4.9	0.731	96.9
L202	5.79	3.53	1.44	73.03	0.776	0.183	3.186	0.431	52.9
L204	105	6.07	36.33	52.86	0.616	0.358	3.6	0.494	87.4
L206	42.3	9.78	7.5	67.35	1.528	0.256	1.361	0.144	52.9
L208	21	1	0.18	47.34	1.568	0.385	3.636	0.786	54.6
L210	137	1.11	5.5	52.24	1.287	0.49	3.201	0.58	60.9
L212	7.43	2.55	1.76	51.42	0.92	0.093	5.266	2.375	52.9
L214	NA	2.4	1	67.82	1.018	0.259	2.206	0.195	52.9
L216	6.59	3.37	1.22	43.99	1.15	0.337	3.177	0.336	52.9
L218	298	7.86	1.93	61.75	0.678	0.345	1.901	0.228	82.7
L220	47.1	6.32	6.59	57.16	0.088	0.27	4.626	0.14	62.4
L222	155	24.92	2.6	49.62	1.051	0.22	2.095	0.306	82.6
L224	29.1	0.66	1.33	41.08	1.043	0.636	5.067	0.896	58.3
L226	32.7	1.54	0.14	58.58	0.97	0.392	5.893	0.192	53.4
L228	43.6	81.92	112.38	53.4	1.285	0.617	15.95	0.415	62.2
L230	8.17	0.97	2.51	65.31	0.725	0.326	4.155	0.729	52.9
L232	33.9	0.93	0.07	70.78	2.127	0.359	2.474	0.72	52.9
L234	18.7	8.03	6.33	49.34	1.803	0.574	4.565	1.165	52.9

## Sheet: Fig 3A
Label	Control	Event-Free	With Event
Glutamic acid	0.755114	1.85692	1.78787
Taurine	0.656702	1.65978	1.45433
5-Oxoproline	1.00113	1.82626	1.77074
Pipecolic acid	-0.0010645	0.283615	0.261597
Oxoglutaric acid	0.146463	0.708859	0.606059

## Sheet: Fig 3B
Patient ID	Event status	Taurine
LC2	With event	107.5
LC4	Event free	257
LC6	With event	168
LC8	Event free	219.7
LC10	Event free	108.7
LC12	Event free	132.6
LC14	Event free	276.4
LC16	With event	134
LC18	Event free	154.4
LC20	With event	141.1
LC22	Event free	214.1
LC24	Event free	199.1
LC26	Event free	217.9
LC28	With event	120
LC30	Event free	252.9
LC32	With event	182.4
LC34	Event free	178.4
LC36	Event free	172.4
LC38	Event free	121.9
LC40	With event	65.9
LC42	Event free	319
LC44	Event free	269.7
LC46	Event free	286.6
LC48	Event free	186.4
LC50	Event free	213.3
LC52	With event	63.03
LC54	With event	159.7
LC56	Event free	201.5
LC58	With event	231.3
LC60	With event	150.7
LC62	With event	247.8
LC64	Event free	410.9
LC66	With event	144.6
LC68	Event free	160
LC70	Event free	185.9
LC72	With event	212.6
LC74	With event	148.2
LC76	Event free	229
LC78	With event	52.22
LC80	Event free	232.8
LC82	Event free	214.5
LC84	With event	141.9
LC86	Event free	130.7
LC88	With event	265.7
LC90	With event	219.2
LC92	Event free	302.8
LC94	Event free	170.6
LC96	Event free	250.5
LC98	Event free	195.4
LC100	Event free	176.7
LC102	Event free	187
LC104	Event free	165.9
LC106	Event free	212.5
LC108	Event free	103.1
LC110	Event free	113.8
LC112	Event free	130.3
LC114	Event free	168.6
LC116	Event free	108.4
LC118	Event free	170.6
LC120	Event free	196.2
LC122	Event free	212.4
LC124	With event	136.8
LC126	With event	70.66
LC128	Event free	186.2
LC130	Event free	182.9
LC132	Event free	213
LC134	Event free	75.09
LC136	Event free	157.3
LC138	Event free	171.3
LC140	Event free	130.8
LC142	Event free	286.3
LC144	With event	129.7
LC146	With event	256.2
LC148	With event	89.32
LC150	Event free	603.9
LC152	With event	183.6
LC154	Event free	232
LC156	Event free	276.8
LC158	With event	170.7
LC160	Event free	158
LC162	Event free	158.6
LC164	Event free	182.4
LC166	With event	85.88
LC168	Event free	204.3
LC170	With event	76.02
LC172	With event	170.8
LC174	Event free	157.2
LC176	With event	288.1
LC178	Event free	158.2
LC180	Event free	248.1
LC182	Event free	278.1
LC184	Event free	168.8
LC186	Event free	147.5
LC188	Event free	125.8
LC190	Event free	271
LC192	Event free	273.7
LC194	Event free	147.9
LC196	Event free	167.7
LC198	With event	41.12
LC200	Event free	207.3
LC202	Event free	135.8
LC204	Event free	174.5
LC206	Event free	232.2
LC208	Event free	348.7
LC210	Event free	265.7
LC212	With event	206.7
LC214	Event free	271
LC216	With event	171.4
LC218	With event	175.3
LC220	With event	172.4
LC222	Event free	165.5
LC224	Event free	120.9
LC226	Event free	180
LC228	With event	148.9
LC230	Event free	121.8
LC232	Event free	390.6
LC234	Event free	222.8

## Sheet: Fig 3C
With event			Event free
Study ID	Acute	Convalescence	Study ID	Acute	Convalescence
LC2	95.28	107.5	LC4	273.1	257
LC6	121.6	168	LC8	140.2	219.7
LC16	123.1	134	LC10	88.76	108.7
LC20	76.71	141.1	LC12	115	132.6
LC28	76.41	120	LC14	203.6	276.4
LC32	188.8	182.4	LC18	107.4	154.4
LC40	139.7	65.9	LC22	128.1	214.1
LC52	80.53	63.03	LC24	113	199.1
LC54	138.3	159.7	LC26	141.5	217.9
LC58	237.3	231.3	LC30	133.8	252.9
LC60	110.1	150.7	LC34	103.1	178.4
LC62	158.1	247.8	LC36	121.6	172.4
LC66	116.3	144.6	LC38	29.05	121.9
LC72	156.6	212.6	LC42	384.8	319
LC74	134	148.2	LC44	142.8	269.7
LC78	82.37	52.22	LC46	302.8	286.6
LC84	139.1	141.9	LC48	99.81	186.4
LC88	314.2	265.7	LC50	130.6	213.3
LC90	115.9	219.2	LC56	190.6	201.5
LC124	34.48	136.8	LC64	154	410.9
LC126	52.1	70.66	LC68	72.03	160
LC144	54.99	129.7	LC70	84.67	185.9
LC146	156.1	256.2	LC76	116.2	229
LC148	102.8	89.32	LC80	65.82	232.8
LC152	124.9	183.6	LC82	101.3	214.5
LC158	160	170.7	LC86	114.8	130.7
LC166	132.1	85.88	LC92	266.2	302.8
LC170	49.13	76.02	LC94	85.65	170.6
LC172	60.87	170.8	LC96	281.5	250.5
LC176	101.7	288.1	LC98	152.8	195.4
LC198	49.12	41.12	LC100	100.5	176.7
LC212	112.9	206.7	LC102	85.01	187
LC216	280.6	171.4	LC104	97.94	165.9
LC218	93.29	175.3	LC106	143.8	212.5
LC220	180.4	172.4	LC108	115.3	103.1
LC228	130.7	148.9	LC110	121.5	113.8
			LC112	76.68	130.3
			LC114	150.5	168.6
			LC116	91.28	108.4
			LC118	82.24	170.6
			LC120	194.5	196.2
			LC122	155.1	212.4
			LC128	168.2	186.2
			LC130	140.7	182.9
			LC132	122.9	213
			LC134	66.21	75.09
			LC136	121.5	157.3
			LC138	182.5	171.3
			LC140	106.3	130.8
			LC142	196.7	286.3
			LC150	442.6	603.9
			LC154	107.7	232
			LC156	213.3	276.8
			LC160	112.6	158
			LC162	94.49	158.6
			LC164	107.4	182.4
			LC168	239.6	204.3
			LC174	65.2	157.2
			LC178	60.38	158.2
			LC180	83.13	248.1
			LC182	95.43	278.1
			LC184	96.86	168.8
			LC186	131	147.5
			LC188	82.89	125.8
			LC190	337.7	271
			LC192	232	273.7
			LC194	114.9	147.9
			LC196	140.2	167.7
			LC200	53.34	207.3
			LC202	61.61	135.8
			LC204	95.03	174.5
			LC206	163.1	232.2
			LC208	140	348.7
			LC210	116.5	265.7
			LC214	112.7	271
			LC222	116.9	165.5
			LC224	76.94	120.9
			LC226	38.33	180
			LC230	40.92	121.8
			LC232	343.3	390.6
			LC234	115.3	222.8

## Sheet: Fig 3D
Symptoms	Odds ratio	P values
Fatigue	0.11016	0.0915689
Weakness	0.0521872	0.0174284
Chills	0.776785	0.923165
Night sweats	0.137138	0.398392
Rhinorrhea	0.253467	0.381511
Muscle ache	0.266813	0.38956
SOB	0.0160662	0.00319437
Chronic cough	0.223237	0.397532
Cognitive impairment	0.0609188	0.0447902
Insomnia	0.385128	0.567005
Change in smell	0.328235	0.473263
Chnage in taste	0.513677	0.683609
Headache	0.133699	0.212751
Mood disturbance	0.0884892	0.048613
Nausea	0.0087106	0.0440257
Abdominal pain	0.0983349	0.328396
Diarrhea	0.299907	0.520265

## Sheet: Fig 3E
Patient ID	Severity	Taurine
LC2	severe	107.5
LC4	mild	257
LC6	mild	168
LC8	mild	219.7
LC10	mild	108.7
LC12	mild	132.6
LC14	recovered	276.4
LC16	recovered	134
LC18	recovered	154.4
LC20	severe	141.1
LC22	severe	214.1
LC24	severe	199.1
LC26	recovered	217.9
LC28	mild	120
LC30	mild	252.9
LC32	severe	182.4
LC34	recovered	178.4
LC36	recovered	172.4
LC38	severe	121.9
LC40	severe	65.9
LC42	mild	319
LC44	mild	269.7
LC46	severe	286.6
LC48	mild	186.4
LC50	recovered	213.3
LC52	mild	63.03
LC54	severe	159.7
LC56	severe	201.5
LC58	mild	231.3
LC60	severe	150.7
LC62	severe	247.8
LC64	recovered	410.9
LC66	severe	144.6
LC68	severe	160
LC70	mild	185.9
LC72	severe	212.6
LC74	severe	148.2
LC76	recovered	229
LC78	recovered	52.22
LC80	mild	232.8
LC82	severe	214.5
LC84	severe	141.9
LC86	recovered	130.7
LC88	recovered	265.7
LC90	severe	219.2
LC92	mild	302.8
LC94	severe	170.6
LC96	mild	250.5
LC98	recovered	195.4
LC100	severe	176.7
LC102	recovered	187
LC104	mild	165.9
LC106	recovered	212.5
LC108	recovered	103.1
LC110	mild	113.8
LC112	severe	130.3
LC114	recovered	168.6
LC116	severe	108.4
LC118	mild	170.6
LC120	severe	196.2
LC122	severe	212.4
LC124	severe	136.8
LC126	mild	70.66
LC128	severe	186.2
LC130	recovered	182.9
LC132	severe	213
LC134	mild	75.09
LC136	severe	157.3
LC138	recovered	171.3
LC140	severe	130.8
LC142	recovered	286.3
LC144	recovered	129.7
LC146	severe	256.2
LC148	severe	89.32
LC150	mild	603.9
LC152	severe	183.6
LC154	mild	232
LC156	severe	276.8
LC158	severe	170.7
LC160	recovered	158
LC162	severe	158.6
LC164	recovered	182.4
LC166	mild	85.88
LC168	severe	204.3
LC170	severe	76.02
LC172	severe	170.8
LC174	recovered	157.2
LC176	recovered	288.1
LC178	severe	158.2
LC180	severe	248.1
LC182	severe	278.1
LC184	severe	168.8
LC186	severe	147.5
LC188	severe	125.8
LC190	severe	271
LC192	recovered	273.7
LC194	mild	147.9
LC196	severe	167.7
LC198	severe	41.12
LC200	recovered	207.3
LC202	severe	135.8
LC204	mild	174.5
LC206	mild	232.2
LC208	mild	348.7
LC210	recovered	265.7
LC212	mild	206.7
LC214	recovered	271
LC216	mild	171.4
LC218	severe	175.3
LC220	severe	172.4
LC222	mild	165.5
LC224	severe	120.9
LC226	severe	180
LC228	severe	148.9
LC230	severe	121.8
LC232	recovered	390.6
LC234	mild	222.8

## Sheet: Fig 4A
Increased Taurine			Decreased Taurine
Study ID	Acute	Convalescence	Study ID	Acute	Convalescence
LC2	95.28	107.5	LC4	273.1	257
LC6	121.6	168	LC32	188.8	182.4
LC8	140.2	219.7	LC40	139.7	65.9
LC10	88.76	108.7	LC42	384.8	319
LC12	115	132.6	LC46	302.8	286.6
LC14	203.6	276.4	LC52	80.53	63.03
LC16	123.1	134	LC58	237.3	231.3
LC18	107.4	154.4	LC78	82.37	52.22
LC20	76.71	141.1	LC88	314.2	265.7
LC22	128.1	214.1	LC96	281.5	250.5
LC24	113	199.1	LC108	115.3	103.1
LC26	141.5	217.9	LC110	121.5	113.8
LC28	76.41	120	LC138	182.5	171.3
LC30	133.8	252.9	LC148	102.8	89.32
LC34	103.1	178.4	LC166	132.1	85.88
LC36	121.6	172.4	LC168	239.6	204.3
LC38	29.05	121.9	LC190	337.7	271
LC44	142.8	269.7	LC198	49.12	41.12
LC48	99.81	186.4	LC216	280.6	171.4
LC50	130.6	213.3	LC220	180.4	172.4
LC54	138.3	159.7
LC56	190.6	201.5
LC60	110.1	150.7
LC62	158.1	247.8
LC64	154	410.9
LC66	116.3	144.6
LC68	72.03	160
LC70	84.67	185.9
LC72	156.6	212.6
LC74	134	148.2
LC76	116.2	229
LC80	65.82	232.8
LC82	101.3	214.5
LC84	139.1	141.9
LC86	114.8	130.7
LC90	115.9	219.2
LC92	266.2	302.8
LC94	85.65	170.6
LC98	152.8	195.4
LC100	100.5	176.7
LC102	85.01	187
LC104	97.94	165.9
LC106	143.8	212.5
LC112	76.68	130.3
LC114	150.5	168.6
LC116	91.28	108.4
LC118	82.24	170.6
LC120	194.5	196.2
LC122	155.1	212.4
LC124	34.48	136.8
LC126	52.1	70.66
LC128	168.2	186.2
LC130	140.7	182.9
LC132	122.9	213
LC134	66.21	75.09
LC136	121.5	157.3
LC140	106.3	130.8
LC142	196.7	286.3
LC144	54.99	129.7
LC146	156.1	256.2
LC150	442.6	603.9
LC152	124.9	183.6
LC154	107.7	232
LC156	213.3	276.8
LC158	160	170.7
LC160	112.6	158
LC162	94.49	158.6
LC164	107.4	182.4
LC170	49.13	76.02
LC172	60.87	170.8
LC174	65.2	157.2
LC176	101.7	288.1
LC178	60.38	158.2
LC180	83.13	248.1
LC182	95.43	278.1
LC184	96.86	168.8
LC186	131	147.5
LC188	82.89	125.8
LC192	232	273.7
LC194	114.9	147.9
LC196	140.2	167.7
LC200	53.34	207.3
LC202	61.61	135.8
LC204	95.03	174.5
LC206	163.1	232.2
LC208	140	348.7
LC210	116.5	265.7
LC212	112.9	206.7
LC214	112.7	271
LC218	93.29	175.3
LC222	116.9	165.5
LC224	76.94	120.9
LC226	38.33	180
LC228	130.7	148.9
LC230	40.92	121.8
LC232	343.3	390.6
LC234	115.3	222.8

## Sheet: Fig 4B
Patient ID	Event	difftime (month)	taurine change
LC2	1	19.0333	Increased
LC4	0	19.0333	Decreased
LC6	1	16.4333	Increased
LC8	0	19.0333	Increased
LC10	0	19.0333	Increased
LC12	0	19.0333	Increased
LC14	0	19.0333	Increased
LC16	1	3.76667	Increased
LC18	0	19.0333	Increased
LC20	1	3	Increased
LC22	0	19.0333	Increased
LC24	0	19.0333	Increased
LC26	0	19.0333	Increased
LC28	1	13.7667	Increased
LC30	0	19.0333	Increased
LC32	1	3.3	Decreased
LC34	0	19.0333	Increased
LC36	0	19.0333	Increased
LC38	0	19.0333	Increased
LC40	1	4.3	Decreased
LC42	0	19.0333	Decreased
LC44	0	19.0333	Increased
LC46	0	19.0333	Decreased
LC48	0	19.0333	Increased
LC50	0	19.0333	Increased
LC52	1	12.6667	Decreased
LC54	1	10.5333	Increased
LC56	0	19.0333	Increased
LC58	1	15.6	Decreased
LC60	1	8.46667	Increased
LC62	1	3.23333	Increased
LC64	0	19.0333	Increased
LC66	1	5.13333	Increased
LC68	0	19.0333	Increased
LC70	0	19.0333	Increased
LC72	1	19.0333	Increased
LC74	1	12.6667	Increased
LC76	0	19.0333	Increased
LC78	1	19.0333	Decreased
LC80	0	19.0333	Increased
LC82	0	19.0333	Increased
LC84	1	2.83333	Increased
LC86	0	19.0333	Increased
LC88	1	18.0333	Decreased
LC90	1	1.86667	Increased
LC92	0	19.0333	Increased
LC94	0	19.0333	Increased
LC96	0	19.0333	Decreased
LC98	0	19.0333	Increased
LC100	0	19.0333	Increased
LC102	0	19.0333	Increased
LC104	0	19.0333	Increased
LC106	0	19.0333	Increased
LC108	0	19.0333	Decreased
LC110	0	19.0333	Decreased
LC112	0	19.0333	Increased
LC114	0	19.0333	Increased
LC116	0	19.0333	Increased
LC118	0	19.0333	Increased
LC120	0	19.0333	Increased
LC122	0	19.0333	Increased
LC124	1	6.2	Increased
LC126	1	7.96667	Increased
LC128	0	19.0333	Increased
LC130	0	19.0333	Increased
LC132	0	19.0333	Increased
LC134	0	19.0333	Increased
LC136	0	19.0333	Increased
LC138	0	19.0333	Decreased
LC140	0	19.0333	Increased
LC142	0	19.0333	Increased
LC144	1	5.06667	Increased
LC146	1	16.6333	Increased
LC148	1	6.76667	Decreased
LC150	0	19.0333	Increased
LC152	1	0.233333	Increased
LC154	0	19.0333	Increased
LC156	0	19.0333	Increased
LC158	1	12.5667	Increased
LC160	0	19.0333	Increased
LC162	0	19.0333	Increased
LC164	0	19.0333	Increased
LC166	1	0.433333	Decreased
LC168	0	19.0333	Decreased
LC170	1	9.36667	Increased
LC172	1	10.9667	Increased
LC174	0	19.0333	Increased
LC176	1	8.83333	Increased
LC178	0	19.0333	Increased
LC180	0	19.0333	Increased
LC182	0	19.0333	Increased
LC184	0	19.0333	Increased
LC186	0	19.0333	Increased
LC188	0	19.0333	Increased
LC190	0	19.0333	Decreased
LC192	0	19.0333	Increased
LC194	0	19.0333	Increased
LC196	0	19.0333	Increased
LC198	1	5.5	Decreased
LC200	0	19.0333	Increased
LC202	0	19.0333	Increased
LC204	0	19.0333	Increased
LC206	0	19.0333	Increased
LC208	0	19.0333	Increased
LC210	0	19.0333	Increased
LC212	1	13.1	Increased
LC214	0	19.0333	Increased
LC216	1	1.9	Decreased
LC218	1	13.0667	Increased
LC220	1	11	Decreased
LC222	0	19.0333	Increased
LC224	0	19.0333	Increased
LC226	0	19.0333	Increased
LC228	1	1.53333	Increased
LC230	0	19.0333	Increased
LC232	0	19.0333	Increased
LC234	0	19.0333	Increased

[truncated: 4 more sheets: Fig 4C, Fig 5, Fig 6A, Fig 6B-H]
